# Supplementary material for: Implementation of Fluorescent-Protein-Based Quantification Analysis in L-Form Bacteria
Source: Bioengineering (Basel). 2024 Jan 15;11(1):81. doi: 10.3390/bioengineering11010081 (PMC10813599; doi:10.3390/bioengineering11010081)
Supplement: Supplementary file 1 [file bioengineering-11-00081-s001.zip]

Archive with 1 entries (1 files):
- bioengineering-2806668-supplementary.pdf
